# Supplementary material for: Secretan’s Syndrome of the Hand: Literature Review and Surgical Case Report of a Rarely Documented Condition
Source: J Pers Med. 2025 Dec 1;15(12):586. doi: 10.3390/jpm15120586 (PMC12733787; doi:10.3390/jpm15120586)
Supplement: Supplementary file 1 [file jpm-15-00586-s001.zip]

Archive with 3 entries (3 files):
- PRISMA 2020 flow diagram (Figure S1).pdf
- PRISMA checklist (Table S2).pdf
- Search strings (Table S1).pdf
